# Supplementary material for: In-Situ Surface Modification of ITO Substrate via Bio-Inspired Mussel Chemistry for Organic Memory Devices
Source: Biomimetics (Basel). 2022 Dec 12;7(4):237. doi: 10.3390/biomimetics7040237 (PMC9775351; doi:10.3390/biomimetics7040237)
Supplement: Supplementary file 1 [file biomimetics-07-00237-s001.zip]

Archive with 1 entries (1 files):
- biomimetics-2062802-supplementary.pdf
